# Supplementary material for: Development of Hemispherical 3D Models of Human Brain and B Cell Lymphomas Using On-Chip Cell Dome System
Source: Bioengineering (Basel). 2024 Dec 23;11(12):1303. doi: 10.3390/bioengineering11121303 (PMC11727638; doi:10.3390/bioengineering11121303)
Supplement: Supplementary file 1 [file bioengineering-11-01303-s001.zip]

Archive with 1 entries (1 files):
- bioengineering-3371585-supplementary.pdf
